# Supplementary material for: The Association of Maternal Weight Status throughout the Life-Course with the Development of Childhood Obesity: A Secondary Analysis of the Healthy Growth Study Data
Source: Nutrients. 2023 Oct 29;15(21):4602. doi: 10.3390/nu15214602 (PMC10649313; doi:10.3390/nu15214602)
Supplement: Supplementary file 1 [file nutrients-15-04602-s001.zip]

Archive with 1 entries (1 files):
- nutrients-2669296-supplementary.pdf
